# Supplementary material for: Resveratrol Improves the Frozen-Thawed Ram Sperm Quality
Source: Animals (Basel). 2023 Dec 18;13(24):3887. doi: 10.3390/ani13243887 (PMC10740518; doi:10.3390/ani13243887)
Supplement: Supplementary file 1 [file animals-13-03887-s001.zip]

Archive with 1 entries (1 files):
- animals-2754004-supplementary.pdf
